# Supplementary material for: The Impact of Metabolic Scion–Rootstock Interactions in Different Grapevine Tissues and Phloem Exudates
Source: Metabolites. 2021 May 30;11(6):349. doi: 10.3390/metabo11060349 (PMC8228596; doi:10.3390/metabo11060349)
Supplement: Supplementary file 1 [file metabolites-11-00349-s001.zip]

Archive with 1 entries (1 files):
- metabolites-1217694-supplementary.pdf
